# Supplementary material for: Polyenic Antibiotics and Other Antifungal Compounds Produced by Hemolytic Streptomyces Species
Source: Int J Mol Sci. 2022 Nov 30;23(23):15045. doi: 10.3390/ijms232315045 (PMC9740855; doi:10.3390/ijms232315045)
Supplement: Supplementary file 1 [file ijms-23-15045-s001.zip]

Archive with 7 entries (7 files):
- Figure S1 Polyenes Formulas.png
- Figure S2. GBL-induced hemolytic activity in Streptomyces strains.png
- Figure S3. Hemolytic activity of ethyl acetate extracts.png
- Table S1 Polyene producers_Ana.xlsx
- Table S2 Strains and SMs detected summary table.xlsx
- Table S3 - Chromatograms xlsx version.xlsx
- Table S3 - Chromatograms.png
