# Supplementary material for: Polyenic Antibiotics and Other Antifungal Compounds Produced by Hemolytic Streptomyces Species
Source: Int J Mol Sci. 2022 Nov 30;23(23):15045. doi: 10.3390/ijms232315045 (PMC9740855; doi:10.3390/ijms232315045)
Supplement: Supplementary file 1 [file ijms-23-15045-s001.zip › Table S1 Polyene producers_Ana.xlsx]

## Sheet: Sheet1
Streptomycete strain	Polyene produced	Strain used for the 16S rDNA sequence analysis	Public database
S. amphotericinicus	amphotericin	1H_55A8	NCBI
S. nodosus		ATCC14899	EZ taxon
Streptomyces albidoflavus	candicidin (Syn FR-008, levorin)	DSM40455	EZ taxon
S. acrimycini		not used	Nomenclatural status: not validly published
S. griseus		sub. sp. griceus KCTC 9080	EZ taxon
Streptomyces sp. FR-008		not used	unspecific name
S. levoris		JCM4392	NCBI
S. helvoloviolaceus		not used	Nomenclatural status: not validly published
S. avermitilis	filipin	MA 4680	EZ taxon
S. filipinensis		NBRC 13472	EZ taxon
S. miharaensis		KPE62302H	NCBI
S. chattanoogensis	pimaricin (syn. natamycin, E235, Tennecetin)	DSM 40002	NCBI
S. costae		not used	Nomenclatural status: not validly published
S. gilvosporeus		ATCC13326	NCBI
S. lydicus		ATCC25470	NCBI
S. natalensis		ATCC 27448	NCBI
S. ahygroscopicus	nystatin A1 (syn. fungicidin)	JCM 4889	ENA
S. aureus (albulus?)		NBRC 100912	EZ taxon
S. fungicidicus		MML1614	NCBI
S. noursei		ATCC 11455	EZ taxon
Streptomyces cinnamomeus var. Terricola	aureofungin	NBRC 12852	EZ Taxon
Streptomyces sp.	cryptocidin	not used	unspecific name
S. flaveus	flavacid	NRRL B-1676	Ez Taxon
S. mediocidicus (Basonimo: Kitasatospora mediocidica)	mediocidin	KCTC 9733	EZ Taxon
Streptomyces sp.	moldcidine A	not used	unspecific name
S. pentaticus	pentamycin (syn: molcidin B)	not used	16s sequence not available
S. netropsis	Mycoheptin	not used	not used
S. albireticuli / S. reticuli	eurocidin A	NBRC 12737	NCBI
S. euricidicus	eurocidin B	NRRL B-1676	EZ Taxon
Streptomyces sp	PA-153	not used	unspecific name
Streptomyces sp.	MM-8	not used	unspecific name
Streptomyces sp.	mycitrienin (syn: mycotrienin)	not used	unspecific name
S. antibioticus	resistaphylin	NBRC 12838	Ez Taxon
S. viridogriseus	dermostatin	not used	Nomenclatural status: not validly published
S. rimosus	rimocidin	sub.sp. rimosus ATCC10970	Ez Taxon
S. diastaticus		NBRC 3714	Ez Taxon
S. mauvecolor		not used	not used
