# Supplementary material for: Polyenic Antibiotics and Other Antifungal Compounds Produced by Hemolytic Streptomyces Species
Source: Int J Mol Sci. 2022 Nov 30;23(23):15045. doi: 10.3390/ijms232315045 (PMC9740855; doi:10.3390/ijms232315045)
Supplement: Supplementary file 1 [file ijms-23-15045-s001.zip › Table S2 Strains and SMs detected summary table.xlsx]

## Sheet: výber-Praha
strain No.	The closest relative according to 16S rRNA gene similarity	Isolation source	Country of origin, locality	Growth on blood agar (96h) - top	Growth on blood agar (96h) - bottom	Detected metabolite	NCBI accession number
BCCO 10_0486	Nocardioides synnemataformans	Sokolov clay soil	Czechia, Sokolov brown coal basin			Unidentified substance: tR =13.7 min, λmax =400nm	ON493615
BCCO 10_0519	Streptomyces nojiriensis	karst soil	Slovakia, Slovak Karst National Park, Ardovská Cave			2 unidentified substances: tR=7.6 min, λmax = 407 nm and tR= 13.5 min, λmax = 399 nm	ON493616
BCCO 10_0524	Streptomyces scabiei	karst soil	Slovakia, Slovak Karst National Park, Ardovská Cave			Candicidin A1-A3, Surugamide A	KP718596
BCCO 10_0670	Streptomyces pratensis	pasture soil	Czechia, Český Krumlov, Borová u Chvalšin			nothing	KP718549
BCCO 10_1747	Streptomyces olivochromogenes	pasture soil near old beehive	Czechia, Nové Hrady			2 unidentified substances: tR=8,7 min, λ= 245, 305, 358 nm and tR=13,6 min, λ= 399nm	ON493623
BCCO 10_1499	Streptomyces goshikiensis	forest soil	Czechia, Pavlovské vrchy, Perná - Klentnice			strevertene A	ON493622
BCCO 10_2155	Streptomyces avidinii group	karst soil	Czechia, Moravian Karst, Kateřinská cave			Strevertene A, Filipin III, Filipin II	ON493624
BCCO 10_2259	Streptomyces xiamenensis	Soil, Chernozem, arable land	Hungary, Martonvásár			nothing; actiphenol if not in 2295	ON493626
BCCO 10_2295	Streptomyces neopeptinius	Soil, Chernozem, arable land	Hungary, Martonvásár			nothing; actiphenol if not in 2259	ON493628
BCCO 10_2309	Streptomyces qaidamensis	Soil, Chernozem, arable land	Hungary, Martonvásár			nothing; polyene C if not in 1331	ON493629
BCCO 10_2325	Streptomyces chartreusis	Soil, Chernozem, arable land	Hungary, Martonvásár			tetrafungin, tetrin A, polyene B, polyene D	ON493630
BCCO 10_2389	Streptomyces atratus	Soil, Chernozem, arable land	Hungary, Martonvásár			polyene B	ON493631
BCCO 10_1092	Streptomyces luridiscabiei	Beetle trunk (Hadrodemius globus)	Papua New Guinea, Madang prov., Oro village			tetrafungin, tetrin A, polyene B	ON493617
BCCO 10_1093	Streptomyces cavourensis	Beetle trunk (Dinoplatypus pallidus)	Papua New Guinea, Madang prov., Utai village			tetrafungin, tetrin A, polyene B	KP718520
BCCO 10_1094	Streptomyces pseudovenezuelae	Beetle trunk (Dinoplatypus pallidus)	Papua New Guinea, Madang prov., Utai village			tetrafungin, tetrin A, polyene B	ON493618
BCCO 10_1095	Streptomyces bacillaris	Beetle trunk (Xyleborus perforans)	Papua New Guinea, Madang prov., Utai village			tetrafungin, tetrin A, polyene B	KP718508
BCCO 10_1097	Streptomyces phaeochromogenes (S. ederensis)	Beetle trunk (Xyleborus perforans)	Papua New Guinea, Madang prov., Utai village			polyene B	KP718590
BCCO 10_1099	Streptomyces hydrogenans (albidoflavus group)	Beetle branches (Diapus pussilimus)	Papua New Guinea, Madang prov., Oro village			Candicidin A, A1, A3; surugamide A	ON493619
BCCO 10_1104	Streptomyces albolongus	Beetle trunk (Crossotarsus mniszechi)	Papua New Guinea, Madang prov., Utai village			tetrafungin, tetrin A, polyene B	KP718522
BCCO 10_1106	Streptomyces fumigatiscleroticus	Beetle brach (Hypoborus ficus)	Morocco, Er-Rashidia, near Meski			polyene A	ON493620
BCCO 10_1331	Streptomyces olivaceus	Arthropod, millipede´s gut (Archispirostreptus gigas)	Czechia, laboratory breeding			nothing; polyene C if not in 2309	ON493621
BCCO 10_2179	Streptomyces hydrogenans (albidoflavus group)	Arthropod, millipede´s gut (Telodeinopus aoutii)	Czechia, laboratory breeding			tetrafungin, tetrin A, polyene B, polyene D	ON493625
BCCO 10_2282	Streptomyces rishiriensis	endophyte, Zea mays roots	Hungary, Martonvásár			tetrafungin, tetrin A, polyene B	ON493627
TR1341	Streptomyces costaricanus	human associated				filipin III, pentamycin	MZ393643
