# Supplementary material for: Polyenic Antibiotics and Other Antifungal Compounds Produced by Hemolytic Streptomyces Species
Source: Int J Mol Sci. 2022 Nov 30;23(23):15045. doi: 10.3390/ijms232315045 (PMC9740855; doi:10.3390/ijms232315045)
Supplement: Supplementary file 1 [file ijms-23-15045-s001.zip › Table S3 - Chromatograms xlsx version.xlsx]

## Sheet: List 1
SM detected	MS	LC-MS	UV-VIS
Actiphenol
Candicidin A1, A2
Filipin III
Pentamycin
Polyene A
Polyene B
Polyene C
Polyene D
Strevertene A
Surugamide A
Tetrafungin
Tetrin A
